# Supplementary material for: Microbiota in Gingival Crevicular Fluid Before and After Mechanical Debridement With Antimicrobial Photodynamic Therapy in Peri-Implantitis
Source: Front Cell Infect Microbiol. 2022 Jan 7;11:777627. doi: 10.3389/fcimb.2021.777627 (PMC8791307; doi:10.3389/fcimb.2021.777627)
Supplement: Supplementary Table S2 — Genera in co-abundance group used for network construction. [file Table_2.xlsx]

## Sheet: Supplementary.Table S2
Genus	cluster	S10	S11	S12	S13	S17	S23	S24	S46	S51	S61	S86	S6	S7	S19	S20	S21	S22	S27	S47	S48	S66	S14	S15	S30	S32	S33	S34	S35	S36	S49	S71	S38	S39	S42	S43	S45	S54	S55	S56	S57	S63	S77	S73	S74	S75	S76	S79	S80
Abiotrophia	Cluster6	0	0.0143596	0	0	0	0.0390178	0.0332668	0	0.0788534	0.00973331	0	0	0.117686	0.010997	0.0283132	0	0.0372847	0	0	0.0568541	0.00404744	0.0415445	0.180236	0	0	0.00446798	0	0.384453	0.0312936	0	0	0.0426621	0.0121486	0	0	0.01942	0	0	0.125537	0.390087	0	0	0	0	0	0	0.0117145	0.00462139
Achromobacter	Cluster1	0	0	0	0	0	0	0	0	0	0	0	0	0.0155435	0	0	0	0	0	0	0	0	0	0	0	0	0	0	0	0	0	0	0	0	0	0	0	0	0	0	0	0	0	0	0	0	0	0	0
Acidovorax	Cluster6	0	0.0164109	0	0	0	0	0	0	0	0	0	0	0.0754968	0	0	0	0	0	0	0	0	0.0195503	0.0830033	0	0	0	0	0	0	0	0	0.0479949	0.0218675	0	0	0	0	0.00572475	0	0	0	0.0706479	0	0	0	0	0.234291	0.0785637
Acinetobacter	Cluster2	0.00409794	0.13539	0	0.00479524	0	0	0	0	0	0	0	0	0.0244254	0.105571	0.0566265	0	0	0	0	0.0336913	0	0.012219	0	0.00683076	0.248935	0.0178719	0	0	0	0	0.00422217	0	0	0	0	0.01942	0	0	0	0	0.00773022	0.164152	0	0	0.0165968	0	0.00468582	0
Actinomyces	Cluster4	0.333982	0.412325	0.0656353	0.189412	1.48342	1.9665	0.984143	3.69779	0.0301498	0.274479	0.0495085	0.0222277	0.648385	1.34163	1.24342	0.548868	0.39382	0.217505	2.04453	0.355864	0.230704	0.271261	0.234781	0.282338	3.87285	1.77155	0.610331	1.88298	0.605957	1.67468	0.270219	1.44518	0.255121	1.80151	0.367556	1.73917	0.42128	1.66877	0.543994	1.02948	0.102425	0.299215	0.192891	1.48098	0.983362	2.22905	1.66112	0.607713
Afipia	Cluster5	0	0.133339	0	0	0	0	0	0	0	0	0	0	0	0	0	0	0	0	0	0	0.00404744	0	0	0	0	0	0	0	0	0	0.00422217	0	0	0	0	0.0107889	0	0	0	0	0.00966277	0.06857	0	0	0	0	0	0
Aggregatibacter	Cluster5	0	0.00410273	0.0140647	0.328474	0.186024	1.72719	0	0.0150562	0.0278306	0.311466	6.75908	0.19758	0.468524	0.0593837	0.0235944	0.130586	0	0.0340671	0	0.347442	0.234751	0.322581	0	0.983629	1.07473	0	0.0421773	0	0.591733	0.231699	0.48555	0.325299	0.303715	11.368	0.0768028	0.196358	0	0	0.513307	0.0410617	0.00386511	0.482068	0.00459263	0.620288	0.141073	0	0.0328007	0.341983
Alloprevotella	Cluster1	0.00409794	3.0032	2.9489	1.03337	0.448366	0.299136	2.22056	0.409528	0.0278306	3.30154	0	1.70906	2.0806	1.88928	0.33504	0.142828	0.0279636	0.987945	1.91674	0.423247	6.98992	3.94184	0.125691	0.107015	0.112499	1.39848	0.508609	2.59015	7.03821	1.56617	4.58317	0.111988	0.600141	0.0207867	0.652824	0.196358	0.703604	2.50172	1.41717	0.689251	3.23896	8.14736	2.19758	1.76589	0.6535	1.79919	0.189776	0.445964
Alloscardovia	Cluster5	0	0	0	0	0	0.0260119	0	0.0271011	0	0	0	0	0	0	0	0	0	0	0.0198773	0	0	0	0	0	0	0	0	0	0	0	0	0	0	0	0	0	0	0	0	0	0	0	0	0	0	0	0	0
Anaerococcus	Cluster1	0	0	0	0	0	0	0	0	0	0	0	0	0	0	0	0	0	0	0	0	0	0	0	0	0	0	0	0	0	0	0	0	0	0	0	0	0	0	0	0	0	0	0	0	0	0	0	0
Anaeroglobus	Cluster5	0	0	0	0.0863144	1.57882	0.0338154	0.205145	1.78566	0	0.00389332	0	0.0642134	0.0199845	0.00659819	0	0.0061212	0	0.0104822	0.837687	0.0231628	0.0101186	0.124633	0	0.00683076	0	0	0.334938	0.00841869	0.00568974	0.64817	0.0105554	0	1.33149	0	0.00822887	0	0.38599	0.214678	0.0167383	0	0	0.0394797	0.0298521	0.599513	0	0.0967916	0	0.101671
Anaerolineae	Cluster3	0	0	0	0.0839168	0	0.145666	0.00554447	0.0361348	0	0.0681332	0	0.0222277	0.0977018	0.0175952	0	0	0	0	0	0.0252685	0.0384506	0.0464321	0	0.00683076	0	0.00446798	0	0	0.00853461	0	0.0358885	0.00533276	0.728916	0	0	0	0	0	0	0	0	0.0789594	0	0	0	0.0540894	0.00702872	0.0831851
Anoxybacillus	Cluster4	0	0	0	0	0	0	0	0	0	0	0	0	0.00666149	0	0	0	0	0	0	0.00631712	0	0	0	0	0.00478721	0	0	0	0	0.00586579	0	0	0	0	0	0	0	0	0	0	0.00386511	0.00415576	0	0	0	0	0	0
Arcanobacterium	Cluster6	0	0	0	0	0	0	0	0	0	0	0	0	0	0	0	0	0	0	0	0	0	0	0	0	0	0	0	0	0	0	0	0	0	0	0	0	0	0	0	0	0	0	0	0	0	0	0	0
Atopobium	Cluster5	0	0.0328219	0	0.00959049	0.15502	0.650297	1.27523	3.95375	0	0.0428266	0	0.00493949	0.0599534	0.226538	0.0141566	0	0.00932118	0.120545	1.3545	0	0.0283321	0.127077	0.00711457	0	0	0.00670196	0.131494	0.168374	0.0199141	0.114383	0.00633326	0.653264	0.473795	0	0.0329155	0.0302089	0.423486	0.223265	0.0753222	0.00879894	0	0.0581806	0	3.33294	0	0.0170809	0.0351436	0.33043
Bacillus	Cluster3	0	0	0	0	0	0	0	0	0	0	0	0	0	0	0	0	0	0	0	0.00842283	0	0	0	0	0	0	0	0	0	0	0	0	0	0	0	0	0	0	0	0	0	0.207788	0	0	0	0	0	0
Bacteroidaceae	Cluster5	0	0	0.00468823	0.256546	0	0.468214	0.31049	4.01397	0	0	0	0.0493949	0.00444099	0.0197946	0	0.0081616	0	0	0	0.0442198	0	0.288368	0	0.0113846	0	0.0893595	0	0	0.139399	0	0	0	3.7855	0	0.0192007	0	0	0.0486604	0.0530045	0.0410617	0	0	0	0.762747	0.0248952	0.241979	0	0.420547
Bacteroides	Cluster1	0.0143428	0.242061	0.00937647	0.369234	0	0.0806368	0.299401	0.722696	0	0.0525599	0	0	0.00444099	0.29252	0.0684237	0.0265252	0	0	0	0.404296	0	0	0	0.316492	0	0.147443	0	0.0196436	0.748201	0	0.00422217	0	0.0145783	0.00461926	0.0411444	0.138098	0	0.0343485	0.019528	0.0791905	0.0386511	0.0374018	0	0.0178073	0.116178	0.159422	0.00468582	0.00693209
Bergeyella	Cluster6	0.0163918	0.0553869	0	0.00959049	0.0763177	0.00520237	0.0332668	0.039146	0.155388	0.00583998	1.15755	0.00493949	0.253136	0.0923747	0.198193	0.0163232	0.116515	0.0183438	0.0766697	0.0252685	0.0182135	0.107527	0.246638	0.0159384	0.0335105	0.399884	0.0148861	0.199242	0.0284487	0.184772	0.025333	0.0533276	0.0194378	0.0531215	0	0.0668911	0.0529357	0.0400733	0.125537	0.255169	0.202918	0.0145452	0	0	0.0373428	0	0.0328007	0.00924278
Bifidobacterium	Cluster3	0	0.00410273	0	0	0	0	0	0.0090337	0	0	0	0	0	0	0	0	0	0	0.00567924	0	0.00404744	0	0.00474305	0	0	0	0	0	0	0.00586579	0	0	0	0	0	0.00431555	0	0.00572475	0	0	0	0.0207788	0	0	0	0	0	0.00462139
Bosea	Cluster3	0	0	0	0	0	0	0	0	0	0	0	0	0	0	0.00471887	0	0	0	0	0	0.00607115	0	0	0	0	0	0	0	0	0	0	0	0	0	0	0	0	0	0	0	0	0.0581806	0	0	0	0	0	0
Brevibacterium	Cluster6	0.00614691	0	0	0	0	0	0	0	0	0	0	0	0	0	0	0	0	0	0	0	0	0	0	0	0	0	0	0	0	0	0	0	0	0	0	0	0	0	0	0	0	0.112205	0	0	0	0	0	0
Brevundimonas	Cluster2	0.0163918	0.145647	0	0	0	0.0156071	0.047128	0.00602246	0	0	0	0	0	0.00879759	0.0684237	0.0040808	0	0	0	0.0758054	0.00404744	0.0439883	0	0	0	0.00446798	0	0.00561246	0.0568974	0	0	0	0.00485944	0	0	0	0	0	0.019528	0.0205309	0	0.168308	0	0	0.00414921	0	0	0.00462139
Bulleidia	Cluster6	0	0.0369246	0.182841	0.0239762	0	0.0494225	0.00554447	0	0	0.00973331	0	0	0	0.0461873	0	0	0.00466059	0	0	0	0	0.012219	0	1.11569	0.00957442	0.00446798	0	0	0	0	0	0.00533276	0.0583133	0	0.274296	0.03884	0	0	0	0	0.017393	0	0.0757785	0.498605	0.0414921	0.472571	0	0.0346604
Burkholderia	Cluster3	0	0.0266678	0	0	0	0	0	0	0	0.0155733	0	0	0	0.0483867	0	0	0	0	0	0	0.0161897	0	0	0	0.00478721	0.00670196	0	0	0	0	0.00844434	0	0.00485944	0	0	0.0129467	0	0	0	0	0.00386511	0.0789594	0	0	0.0186714	0	0	0.00462139
Campylobacter	Cluster4	0.213093	0.557972	4.64838	0.911096	2.84522	3.10582	0.659792	1.34903	0.23656	3.54292	2.04163	1.81279	7.2588	2.57989	0.424699	1.92206	0.15846	0.885744	5.76443	7.08149	4.5048	3.31134	1.59366	3.63852	9.29676	1.09465	4.10361	0.715589	0.714062	7.38503	11.4189	3.50096	3.19508	2.4459	1.0533	0.356033	1.72041	0.701282	0.239915	0.847632	0.566238	1.85139	3.04721	0.394729	0.589187	2.21482	7.85577	2.13739
Capnocytophaga	Cluster6	2.89929	2.8473	0.00468823	1.26115	2.47794	3.36593	0.801175	0.502876	9.6549	0.101226	10.8306	0.187701	1.52326	1.77491	1.43218	0.418282	1.41915	0.1913	1.04782	0.0210571	0.263083	0.54741	2.08457	0.589722	8.4973	11.0649	0.0769116	3.65932	1.76382	2.07062	0.122443	1.86913	0.133635	6.24062	0.61168	1.43924	0.282324	0.792878	1.82168	1.88297	3.1462	0.103894	0.0252595	0.222592	0.900378	2.06109	8.24469	0.122467
Cardiobacterium	Cluster5	0.323737	0.0246164	0	0.395608	0.50799	0.0598273	0.618208	0.271011	0	0	9.82861	0	0.148773	0.250731	0.221787	0.0489696	0.0512665	0	0.170377	0.0252685	0.0424981	0.0562072	0.0355728	0.439445	3.8561	0.178719	0.00496204	0.0196436	0	0.205303	0.0211109	0.453285	0.00485944	0.471164	0.0795458	0.356033	0.0308792	0.623998	1.21352	0.0674586	0.052179	0.178698	0.00918527	0.0356146	0.153521	0.00569363	0.121831	0.0115535
Caulobacter	Cluster5	0	0.0143596	0	0	0	0	0	0	0	0	0	0	0	0	0	0	0	0	0	0	0	0	0	0	0	0	0	0	0	0	0	0	0	0	0	0	0	0	0	0	0.00386511	0	0	0	0	0	0	0
Centipeda	Cluster2	0	0	0	0	0	0	0	0	0.00695765	0.0506132	0	0	0.0111025	0.101172	0.0943775	0	0	0	0	0.187408	0	0	0	0	0	0.00446798	0.0173671	0	0	0	0	0	0	0	0.00822887	0.0841533	0.00661697	0	0	0.00586596	0.00386511	0.0145452	0	0	0.010373	0	0	0
Comamonas	Cluster3	0	0	0	0	0	0	0	0	0	0	0	0	0.00444099	0	0	0	0.00466059	0	0	0	0	0	0	0	0	0	0	0	0	0	0	0	0	0	0	0	0	0	0	0	0	0.0124673	0	0	0	0	0	0
Corynebacterium	Cluster2	0.102449	0.582588	0	0.532272	0.431672	0.00780356	0	0	0	0.00583998	0	0	0.228711	1.20747	1.12073	0.20404	0.267984	0.00786164	0.00567924	0.0168457	0.133565	0.083089	0.0260867	0.0774152	1.04601	0.107231	0.0620255	0.00561246	0	0.0146645	0.0337774	0.327965	0.0583133	0.390327	0.224923	1.4004	0.0595527	0.0114495	0.0111588	0.00586596	0.0251232	0.268046	0.0895564	0.255238	0.387951	0.0113873	0.238977	0.0646995
Cryptobacterium	Cluster5	0	0	0	0	0	0.0156071	0.0083167	0.111416	0	0	0	0	0	0	0	0	0	0	0.00567924	0	0	0	0	0	0	0	0	0.00561246	0	0	0	0	0	0	0	0	0	0	0	0	0	0	0	0	0	0	0	0
Cutibacterium	Cluster4	0	0.0574383	0	0	0	0	0	0	0	0	0	0.0148185	0.0266459	0	0.00471887	0	0.0116515	0	0	0	0.00404744	0.00733138	0	0	0	0	0	0	0	0	0	0	0	0	0	0	0	0	0	0	0	0.0353239	0	0	0	0	0.00702872	0.0138642
Defluvibacter	Cluster5	0	0.0102568	0	0	0	0.00520237	0	0	0	0	0	0	0	0	0	0	0	0	0	0	0	0	0	0	0	0	0	0	0	0	0	0	0	0	0	0.00431555	0	0	0	0	0	0	0	0	0	0	0.00468582	0
Delftia	Cluster2	0.0163918	0.0266678	0	0.00719286	0.00476985	0	0	0	0	0	0	0	0.0310869	0.00659819	0.238303	0.0122424	0	0	0	0.0379027	0	0	0	0	0	0.00446798	0	0	0	0	0	0	0	0	0	0	0	0	0	0	0	0.0311682	0	0	0.0145222	0	0	0.00924278
Desulfobulbus	Cluster6	0	0	0.0140647	0.0671334	0	0.0780356	0.00554447	0.0210786	0	0	0	0.0419857	0.293105	0.00439879	0	0.0285656	0	0	0	0	0	0.083089	0.0403159	0.00683076	0	0.00893595	0	0	0	0	0	0	0.279418	0	0.0109718	0	0	0	0.00836913	0	0	0	0.0390374	0	0.00414921	0.165115	0.0117145	1.09296
Desulfovibrio	Cluster1	0.00409794	0	0.021097	0.431572	0	0.0104047	0	0	0.0115961	0	0	0	0	0	0.0117972	0.173434	0	0	0	1.00232	0	0	0	0.250461	0	0.0134039	0	0	0.0938807	0	0	0	0	0.00461926	0.101489	0.0496289	0	0	0.106009	0.0938554	0.00966277	0.0353239	0.00918527	0	0.0622381	0.936601	0	0
Dialister	Cluster5	3.69429	0.652334	1.93155	0.577827	0.908657	2.4165	2.52273	6.74817	0.00695765	0.336772	0	0.819956	0.0888198	1.4604	0.434136	0.25301	0.0302939	0.634172	2.11552	0.105285	0.491763	1.09238	0	0.833352	0.0143616	0.301588	1.6995	0.547215	3.246	0.915063	0.297663	8.64974	0.920864	0.101624	0.896947	0.0819955	2.51665	1.18216	0.465882	0.97375	0.220311	0.762582	1.96565	6.03075	0.176341	1.93299	1.11991	0.4321
Dolosigranulum	Cluster1	0	0	0	0	0	0	0	0	0	0	0	0	0	0	0	0	0	0	0	0	0	0	0	0	0	0	0	0	0	0	0	0	0	0	0	0	0	0	0	0	0	0	0	0	0	0	0	0
Eggerthia	Cluster5	0	0.00410273	0	0	0	0.184684	0.102573	0.0993707	0	0	0	0	0	0	0.00471887	0	0	0	0	0.00421141	0	0.0171065	0	0	0	0	0	0	0.00853461	0	0	0	0	0	0	0	0	0	0	0	0	0.00415576	0	0	0	0	0	0.0184856
Eikenella	Cluster6	0	0	0	0	0.107322	0.447404	0	0.0752808	0	0	1.21885	0.0716226	0.0288664	0	0	0.20404	0	0.00262055	0	0	0	0.0268817	0.0474305	0.405292	0.263296	0	0.00496204	0	0	0.393008	0	0.103989	0.126345	0	0.0548591	0	0.0352905	0.0543852	0.117168	0.269834	0	0.677389	0	0.0474862	0.147297	0.148034	0.077316	0.660859
Enterobacter	Cluster3	0	0	0	0	0	0	0	0	0	0	0	0	0.00444099	0.00659819	0	0	0	0	0	0	0	0.00488759	0	0	0	0	0	0	0	0	0	0	0	0	0	0	0	0	0	0	0	0.0124673	0	0	0	0	0	0
Enterococcus	Cluster5	0	0.0471814	0	0	0	0	0	0	0	0	0	0	0	0	0	0	0	0	0	0	0	0	0	0	0	0	0	0	0	0	0	0	0	0	0	0	0	0	0	0	0	0.0477912	0	0	0	0	0	0
Erysipelothrix	Cluster3	0	0	0	0	0	0	0	0	0	0	0	0	0	0	0	0	0	0	0	0	0	0	0	0	0	0	0	0	0	0	0	0	0	0	0	0	0	0	0	0	0	0.0228567	0	0	0	0	0	0
Erysipelotrichaceae	Cluster6	0	0.0102568	0	0.00479524	0	0.00780356	0.246729	0.0271011	0	0	0	0	0	0	0	0	0	0	0	0	0.00809487	0.0684262	0	0	0	0	0	0	0	0.00586579	0	0	0.0728916	0	0	0	0	0	0	0	0	0	0	0.584674	0	0.0199277	0	0.0115535
Escherichia	Cluster3	0	0	0	0	0	0	0	0	0	0	0	0	0	0	0	0	0	0	0	0.00421141	0	0	0	0	0	0	0.00496204	0	0	0	0	0	0	0	0	0.00431555	0	0	0	0	0.017393	0.00415576	0	0	0	0	0	0
Finegoldia	Cluster1	0	0	0	0	0	0	0	0	0	0	0	0	0	0	0	0	0	0	0	0	0	0	0	0	0	0	0	0	0	0	0	0	0	0	0	0	0	0	0	0	0	0	0	0	0	0	0	0
Flavitalea	Cluster5	0	0.0697465	0	0	0.00476985	0	0	0	0	0	0	0	0	0.0263928	0	0	0	0	0	0	0.00404744	0	0	0	0	0	0	0	0	0	0	0	0	0	0	0.00431555	0	0	0	0	0	0.0581806	0	0	0	0	0	0
Fretibacterium	Cluster6	0	0.112825	4.96015	2.87235	4.50513	7.47841	0.903748	3.84835	0.0487036	6.07748	0.443219	0.713756	0.470745	0.237535	0.0825803	1.28341	0	2.50262	0.0113585	0.471678	4.80026	0.725806	0.0782603	3.65901	0.0789889	0.710408	4.59485	0.0336748	0.677079	0	6.88425	0.0666596	7.95004	0.00923851	1.36051	2.88279	2.42402	1.24227	3.38392	3.19402	0.18939	7.64659	9.85349	0.448151	0.551844	5.52282	0.182747	7.87023
Fusobacterium	Cluster4	3.48325	3.09141	26.4229	6.36569	13.1052	12.353	3.61222	9.73531	1.25006	31.5262	16.748	27.224	23.4862	1.51758	5.36772	25.558	0.0582574	15.1677	4.55759	9.5957	37.9225	20.3079	8.08215	6.86719	21.6573	0.768492	23.1181	7.63575	13.9541	9.6199	28.4215	12.6467	14.6221	23.3919	6.54744	1.40687	8.33958	3.83845	4.08972	7.74014	13.7482	5.09911	25.4753	11.8715	5.46658	16.9357	19.8585	29.6647
Gemella	Cluster2	1.01219	0.455403	0.021097	0.244557	0.236108	0.959838	0.224551	0.0301123	0	0.295893	0.146168	0.00987898	0.484068	1.68254	0.901305	0.0632524	2.46778	0.212264	0.0454339	2.46999	0.0445218	0.171065	0.505134	0.0387076	1.21595	0.361906	0.158785	0.0869931	0.0711217	0.349015	0.00422217	0.0506613	0.060743	1.10862	0.172806	3.1633	0.363933	0.0830089	0.541204	1.03534	0	0.120517	0.0137779	0.560931	0.120327	0	0.0679443	0.0254177
Granulicatella	Cluster4	0.657719	0.90055	0.00703235	0.0263738	0.126401	0.101446	0.0499002	0.0301123	0.0255114	0.0603465	0.0400783	0	0.264239	0.833572	0.696034	0.0469292	4.94489	0.201782	0.130622	0.966519	0.0344032	0.107527	0.156521	0.0182154	0.0789889	2.0508	0.0521014	0.204855	0.0398282	0.152511	0.0422217	0.0293302	0.017008	0.272536	0.0685739	1.28819	0.414663	0.226128	0.209228	0.894559	0.170065	0.361551	0.0459263	0.145426	0.329862	0	0.0702872	0.0646995
Haemophilus	Cluster3	28.5032	6.21564	0.126582	3.08814	1.91271	0.795963	0.329896	0.572134	0.17858	0.210239	0.216894	0.0419857	2.38481	7.24042	17.6981	0.840645	27.106	3.50891	5.71047	12.9185	0.696159	2.2825	12.6948	2.52966	0.406913	6.51431	1.46132	5.0007	1.73253	21.1022	0.373662	0.351962	0.223534	5.95653	19.1129	4.44502	15.3006	34.6691	21.5589	10.635	5.38796	0.369862	0.0574079	0.109812	11.2174	0	0.925449	0.247244
Helicobacter	Cluster4	0	0	0	0	0	0	0	0	0	0	0	0	0	0	0.0141566	0	0	0	0	0.0379027	0	0	0	0	0	0	0	0	0	0	0	0	0	0	0	0	0	0	0	0	0	0	0	0	0	0	0	0
Jeogalicoccus	Cluster6	0	0	0	0	0	0	0	0	0	0	0	0	0	0	0	0	0	0	0	0	0	0	0	0	0	0	0	0	0	0	0	0	0	0	0	0	0	0	0	0	0	0	0	0	0	0	0	0
Kingella	Cluster2	0.0245876	0.192828	0	0.750456	0.00476985	0	0	0.039146	0	0.0214133	0	0	0.115466	0.321112	0.110894	0.0550908	0.212057	0.028826	0.130622	0.035797	0.0566641	0.0488759	0.0118576	0.0159384	0	0.0893595	0.0272912	0.378841	0.0597423	0.495659	0.0126665	0.0133319	0.00728916	0.00923851	0.433387	0.220093	0.0463188	0.246164	0.00557942	0.0146649	0	0.228567	0.0160742	0	0.435667	0	0.0117145	0.00924278
Klebsiella	Cluster3	0	0	0	0	0	0	0	0	0	0	0	0	0.0111025	0	0	0	0	0	0	0	0	0	0	0	0	0	0	0	0	0	0	0	0	0	0	0	0	0	0	0	0	0.0436355	0	0	0	0	0	0
Kocuria	Cluster3	0	0.0143596	0	0	0	0	0	0	0	0.00583998	0	0	0	0	0.00707831	0	0	0	0	0	0.0101186	0	0	0	0	0	0	0	0	0	0	0	0	0	0	0.00863111	0	0	0	0	0	0.114283	0	0	0.010373	0	0	0
Lactobacillus	Cluster1	0	0.0738492	0	0	0	0	0	0	0	0.00583998	0	0	0	0.021994	0.0165161	0	0.0372847	0	0	0.0210571	0	0	0	0	0.0263296	0	0	0	0	0	0	0	0	0	0	0.0604177	0	0	0	0	0	0.0561027	0	0	0.00829841	0	0	0
Lautropia	Cluster3	1.08595	4.37351	0	0.724082	1.24732	0.0936427	0.404746	0.0301123	0.725915	0.733891	0.77799	0	0.168758	10.3328	3.35276	0.875332	1.03698	0.243711	0.840527	0.50537	1.67159	0.0782014	0.0735172	0.500922	1.04601	6.56346	0.295241	1.06356	0.278797	0.0674566	3.4284	0.167982	0.104478	0.903065	1.34954	13.6566	0.363933	1.22796	0.585839	0.742044	1.87071	1.78698	0.0597042	0.163234	0.742708	0.00569363	0.133546	0.0646995
Leptotrichia	Cluster6	0.526585	0.699516	0.00468823	0.829577	3.99237	0.202893	3.55678	1.11717	6.82777	0.0136266	14.8785	0.00493949	1.80082	1.42521	0.887148	0.0775352	1.13252	0.694444	4.02942	0.0758054	0.795321	0.552297	0.303555	0.316492	5.04572	2.96227	0.143899	1.58833	1.44235	5.20002	0.0612215	4.09556	0.281848	2.96556	0.63088	1.88158	0.798447	2.37291	0.320817	0.290365	0.318871	0.428043	0.202076	1.49582	3.79237	1.62838	10.8359	0.221827
Lysinibacillus	Cluster4	0	0.0123082	0	0	0	0	0	0	0	0	0	0	0	0	0.106175	0	0	0	0	0.11792	0	0	0	0	0	0	0	0	0	0	0	0	0	0	0	0	0	0	0	0	0	0	0	0	0	0	0	0
Megasphaera	Cluster4	0	0.0164109	0.00468823	0	0.00715478	0	1.33899	0.749797	0	0	0	0	0.0510714	0.0153958	0	0	0.00466059	0.00786164	0.661631	0.00631712	0.014166	0.0782014	0	0	0	0	0.0173671	2.41336	0	0.390075	0	0	0.0704619	0.00461926	0	0.00863111	0	0.377834	0.262233	0	0	0	0	0.338339	0	0	0	0.122467
Mesorhizobium	Cluster6	0	0.0164109	0	0	0	0	0	0	0	0	0	0	0	0	0	0	0	0	0	0	0.00404744	0	0	0	0	0	0	0	0	0	0	0	0	0	0	0	0	0	0	0	0	0.0270124	0	0	0	0	0	0
Microbacterium	Cluster1	0	0	0	0	0	0	0	0	0	0	0	0	0	0	0	0	0	0	0	0	0	0	0	0	0	0	0	0	0	0	0	0	0	0	0	0	0	0	0	0	0	0	0	0	0	0	0	0
Micrococcus	Cluster1	0	0	0	0	0	0	0	0	0	0	0	0	0	0	0	0	0	0	0	0	0	0	0	0	0	0.00893595	0	0	0	0	0	0	0	0	0	0	0	0	0	0	0	0.0124673	0	0	0	0	0	0
Mitsuokella	Cluster5	0	0	0	0	0	0	0	0.126472	0	0	0	0	0	0	0.00471887	0	0	0	0.0170377	0	0	0	0	0	0	0	0	0	0	0	0	0	0	0	0	0.00863111	0	0.00286238	0	0	0	0	0	0	0	0	0.0117145	0.00693209
Mobiluncus	Cluster4	0	0	0	0	0	0	0	0	0	0	0	0	0	0	0	0	0	0	0.0255566	0	0	0	0	0	0	0	0	0	0	0.0146645	0	0	0	0	0	0	0	0.00572475	0	0	0	0	0	0	0	0	0	0
Moraxella	Cluster5	0	0.221548	0	0	0	0	0	0	0	0.01168	0	0	0	0.0241934	0.00943775	0.0142828	0	0	0	0.0231628	0.00404744	0	0	0	0	0	0	0	0	0	0	0	0	0	0	0	0	0	0	0	0	0.0394797	0	0	0	0	0	0
Mycobacterium	Cluster1	0	0	0	0	0	0	0	0	0	0	0	0	0	0	0	0	0	0	0	0	0	0	0	0	0	0	0	0	0	0	0	0	0	0	0	0	0	0	0	0	0	0	0	0	0	0	0	0
Mycoplasma	Cluster2	0	0.196931	0.346929	0.165436	0.729788	0.850588	0.0554447	0	0.134515	0.0253066	0	0.0938503	0.146553	0.10997	0.0188755	0.0958988	0.00466059	0.597484	0	0.286376	0.0222609	0.107527	0	0.705845	0	0.180953	0.823699	0.00841869	1.39683	0	0.166776	0	0.0898997	0	0.252352	0.0409978	0.240416	0	0.0725325	0.184778	0.179728	0.0457133	0.163038	0.0504541	0.109954	0.108179	0	0.0808744
Neisseria	Cluster5	21.5019	24.6656	0.0703235	6.97468	5.23253	1.62574	24.2487	0.451685	45.4103	5.45065	10.9909	0.0518647	3.4773	15.906	18.8165	1.82412	19.1294	3.48795	6.65323	1.79617	1.4591	2.53177	16.539	0.507753	8.09278	28.2242	0.349824	8.85646	1.11803	0.152511	1.11465	11.3135	2.92538	15.2828	0.976493	19.6724	1.01681	1.643	20.7248	13.5914	21.5905	1.78282	1.56379	1.7837	6.32961	0.00854044	9.21231	0.328119
Neisseriaceae	Cluster1	0	0	0	0	0	0	0	0	0	0	0	0	0	0.00439879	0.0117972	0	0	0	0	0	0	0	0	0	0	0	0	0	0	0	0	0	0	0	0	0	0	0	0	0	0	0	0	0	0.0165968	0	0	0
Novosphingobium	Cluster5	0	0.0369246	0	0	0	0	0	0	0	0	0	0	0	0	0	0	0	0	0	0	0	0	0	0	0	0	0	0	0	0	0	0	0	0	0	0	0	0	0	0	0	0	0	0	0	0	0	0
Ochrobactrum	Cluster1	0.0245876	0.10462	0	0	0.00476985	0	0	0	0	0	0	0	0.0111025	0.010997	0.0188755	0.0061212	0.0139818	0	0	0.00421141	0.00404744	0.00733138	0	0	0	0	0	0	0	0	0	0	0	0	0	0.0258933	0	0	0	0	0	0.110128	0	0	0.00414921	0	0	0
Olsenella	Cluster6	0.0184407	0.0143596	0.00468823	0.00479524	0	0.15347	0.249501	0.355325	0	0	0	0	0.00444099	0.0395892	0	0	0	0	0.0880282	0	0.0121423	0.00488759	0	0.00910768	0	0	0	0.0112249	0	0.029329	0.00422217	0.00799915	0.106908	0	0.0356584	0	0	0.0143119	0	0.00586596	0	0.0311682	0.00459263	0.403633	0.0145222	0.33023	0	0.0439032
Ottowia	Cluster3	0	0.0512842	0.0187529	0	0.445981	0.00520237	0.291084	0	0	0	0	0	0.0111025	0.252931	0.00471887	0	0	0	0	0	0.0485692	0.00977517	0.0118576	0	0.162765	0.0312758	0	0.0926056	0.0455179	0	0.0443328	0.0533276	0.0121486	0.00461926	0	0	0	0	2.31267	0.369556	1.32573	0.0145452	0	0	0	0	0.0351436	0.00462139
Paracoccus	Cluster1	0	0	0	0	0	0	0	0	0	0	0	0	0	0	0	0	0	0	0	0	0.00404744	0	0	0	0	0	0	0	0	0	0	0	0	0	0	0	0	0	0	0	0	0	0	0	0.00622381	0	0	0
Parvimonas	Cluster2	0.0532732	0.299499	0.302391	0.345258	1.20916	1.01186	0.424152	0.557078	0.262072	3.89916	0	0.249444	0.13323	0.127565	0.351556	1.34258	0.00932118	1.39413	0.51965	2.22573	2.39406	0.669599	0.0142291	1.85797	0.100531	0.129571	1.62011	0.541602	1.11803	1.07637	1.28987	0.738588	0.587992	0.207867	0.573278	0.196358	1.53734	0.294825	0.184121	0.184778	0.531452	2.20463	1.09075	0.700421	0.375503	1.42056	0.187433	0.381265
Pedobacter	Cluster1	0	0.0307705	0	0	0	0	0	0	0	0	0	0	0	0	0.0117972	0	0	0	0	0.0652769	0	0	0	0	0	0	0	0	0	0	0	0	0	0	0	0	0	0	0	0	0	0.199476	0	0	0	0	0	0
Peptidiphaga	Cluster5	0.0471263	0.0184623	0	0	0	1.43585	0	0	0	0	0	0	0.0710558	0.0351904	0.0283132	0.0040808	0.685107	0	0	0	0	0.0464321	0.00711457	0	0.023936	0	0.00744306	0.0252561	0.176382	0	0	0.00533276	0.0145783	0.00692889	0	0.0366822	0	0.0143119	0.756012	0.00586596	0	0	0.19978	0	0.0186714	0	0.0117145	0.023107
Peptococcus	Cluster6	0.0102449	0.0697465	0.274262	0.469934	0.16933	0.312142	0.0443557	0.0632359	0	0.414639	0	0.0395159	0.017764	0.0461873	0.0613454	0.0591716	0	0.400943	0.167537	0.0105285	0.14166	0.166178	0	0.78326	0.246541	0.0357438	0.188558	0.072962	0.4438	0.123182	0.149887	0.109322	0.0364458	0.0138578	0.554077	0.0733644	0.275707	0.0400733	0.0139486	0.140783	0.0309209	0.311682	0.440893	0.175105	0.010373	0.122413	0.449838	0
Peptoniphilaceae	Cluster6	0	0	0	0.0167834	0	0	0	0	0	0	0	0.506298	0	0	0	0.010202	0	0	0	0.00421141	0	0.183284	0	0.00683076	0	0	0	0	0	0	0	0	0.668173	0	0	0	0	0	0	0	0	0	0	0	0	0	0	1.04675
Peptoniphilus	Cluster1	0	0	0	0	0	0.00780356	0.127523	0	0	0	0	0.0172882	0	0	0.0141566	0	0	0	0	0.00631712	0	0.139296	0	0	0	0	0	0	0	0.00586579	0	0.00799915	0.0850402	0	0	0	0	0	0	0.00586596	0	0.249345	0	0	0	0	0	0.0161749
Porphyromonas	Cluster4	0.0860568	10.0332	8.76934	23.7892	11.8364	2.26303	1.88789	6.63374	0.0301498	4.27487	7.16458	14.858	10.3742	4.95744	0.665361	33.8217	0.116515	16.7007	0.232849	16.315	1.63314	12.219	1.40868	13.6661	3.16434	1.1304	12.4249	10.8349	4.58877	1.42245	1.51998	0.325299	9.96185	0.392637	10.2916	0.772484	18.3334	1.56858	8.20733	4.16483	0.374915	3.08565	9.83512	3.38339	0.933571	5.79896	0.388923	8.81068
Prevotella	Cluster4	3.63078	14.9011	30.4524	11.3384	17.0522	16.4057	27.5782	30.5941	13.0804	10.6113	8.49895	28.449	5.12712	12.541	6.46014	2.40563	0.417123	21.3627	29.3049	1.73721	7.90464	19.8631	16.7928	21.4964	10.3116	3.33534	25.7505	24.4984	28.4715	19.9672	7.29591	39.3105	10.8341	12.3196	19.9605	4.23572	21.9838	9.77215	11.3346	13.4213	38.481	7.53023	19.0801	44.4144	3.27165	18.863	12.6376	8.87538
Pseudomonas	Cluster4	0.0225387	0.0512842	0	0.00479524	0	0	0	0	0	0	0	0	0.0532919	0.00439879	0.12505	0	0	0	0	0.0400084	0.00404744	0.00733138	0	0	0	0	0	0	0	0	0	0	0	0	0	0	0	0	0	0	0	0.0374018	0	0	0	0	0	0
Pseudopropionibacterium	Cluster5	0	0	0	0	0.0143096	0.161274	0.0083167	0	0	0	0.693118	0	0	0	0.00471887	0	0.00466059	0	0	0	0	0	0	0.00910768	0.00718081	0	0	0	0	0	0	0.00799915	0	0.0207867	0	0	0	0	0	0	0.0115953	0	0	0	0.0414921	0	0.0117145	0.00693209
Pyramidobacter	Cluster3	0	0	0	0	0	0	0	0	0	0	0	0.0444554	0	0	0	0	0	0	0	0	0	0.149071	0	0	0	0	0	0	0	0	0	0	1.93892	0	0	0	0	0	0	0	0	0	0	0	0	0	0	0.0808744
Rhodobacter	Cluster5	0	0.0287191	0	0	0	0	0	0	0	0	0	0	0	0	0	0	0	0	0	0	0	0	0	0	0	0	0	0	0	0	0	0	0	0	0	0	0	0	0	0	0	0	0	0	0	0	0	0
Rhodocyclus	Cluster3	0	0	0	0	0	0	0	0	0	0	0	0	0	0	0	0	0	0	0	0	0	0	0	0	0	0	0	0	0	0	0	0	0	0	0	0	0	0	0	0	0	0.0311682	0	0	0	0	0	0
Roseomonas	Cluster3	0	0	0	0	0	0	0	0	0	0	0	0	0	0	0	0	0	0	0	0	0	0	0	0	0	0	0	0	0	0	0	0.00533276	0	0	0	0	0	0	0	0	0	0.0561027	0	0	0	0	0	0
Rothia	Cluster4	1.26626	2.45549	0.0164088	1.2108	0.782256	0.210696	0.047128	0.0120449	0.255114	0.307573	0.0117877	0	0.0932608	5.66345	4.55135	2.90961	7.57579	0.0157233	0.00851886	0.614866	0.445218	0.0391007	0.130434	0.350646	0.382977	1.06561	0.0421773	0.277817	0.119485	0	0.669214	0.0986561	0.0753213	1.88004	0.779	5.11825	0.00441131	0.0658347	0.295709	2.88605	0.0927626	0.143374	0.169927	0.335371	5.22178	0.0341618	0.513097	0.053146
Ruminococcaceae	Cluster6	0	0.0492328	0	0	0	0	0	0.0120449	0.00463843	0	0	0	0.00888198	0.0131964	0.00943775	0	0	0	0.0482735	0	0.00809487	0.00488759	0	0	0	0.00446798	0	0.12628	0	0.0263961	0.00633326	0.0693259	0.00728916	0	0	0.00647333	0.00661697	0.00858713	0.0530045	0.111453	0.00579766	0.110128	0	0.0593577	0.020746	0	0.0234291	0.00462139
Scardovia	Cluster6	0.00819588	0.0184623	0	0	0	0	0	0	0	0	0	0.00987898	0	0.00659819	0.00943775	0	0	0	0	0	0	0	0	0	0	0	0	0	0	0	0	0	0	0	0	0.0884688	0	0	0	0	0	0	0	0	0	0	0	0.16637
Selenomonas	Cluster6	1.61459	0.783622	0.811064	1.13887	0.674934	3.48559	4.92626	4.85411	0.00463843	0.18104	1.96148	0.28649	0.182081	1.59236	0.511998	1.56703	0.0815604	0.172956	10.4924	0.0189514	0.924839	0.928641	0.00474305	8.03297	2.20451	1.2488	0.994889	1.64164	4.94723	2.65427	1.0091	1.39452	1.41653	0.230963	4.38873	0.362506	0.176452	5.05782	2.07276	1.41956	0.00386511	3.83161	4.34233	4.16691	0.284221	8.03371	0.499039	0.367401
Serratia	Cluster1	0.0184407	0.038976	0	0	0	0	0	0	0	0	0	0	0.017764	0	0	0	0.00699089	0	0	0	0	0.00488759	0	0	0	0	0	0	0	0	0	0	0	0	0	0	0	0	0	0	0	0	0	0	0	0	0	0
Slackia	Cluster6	0	0	0	0	0	0.0104047	0.0221779	0.0180674	0	0	0	0	0	0.0153958	0	0	0	0	0.0113585	0	0	0	0	0	0	0.00670196	0	0	0	0.00879869	0	0.0266638	0.0315864	0	0	0.00431555	0	0	0	0	0.00386511	0.0249345	0.135483	0.0385825	0.00622381	0.00854044	0	0.0693209
Sneathia	Cluster6	0	0	0	0	0	4.97087	0.0443557	0	0	0	0	0	0	0	0	0	0	0	0	0	0	0	0	0	0	0	0	0.0252561	0.782339	0	0	0	0	0	0	0	0	0	0.00836913	6.12993	0	0	0	0	0	0	0	0
Solobacterium	Cluster6	0	0.0410273	0	0.00719286	0.17887	0.0182083	0.0554447	0.120449	0	0.00389332	0	0.00740924	0.00666149	0.0835771	0.0141566	0	0	0.0628931	0.187415	0	0.00809487	0.0195503	0	0	0	0	0.114127	0.207661	0.10526	0.0586579	0.00844434	0.090657	0.00728916	0.00461926	0	0.0107889	0.0771979	0.00858713	0.0139486	0.0997214	0	0	0	0.172137	0	0	0.0398294	0.101671
Sphingomonas	Cluster5	0.00409794	0.0369246	0	0	0.00476985	0	0	0	0	0.00389332	0	0	0.00666149	0	0.00943775	0.010202	0	0	0	0	0	0	0	0	0	0	0	0	0	0	0	0	0	0	0	0	0	0	0	0	0.0135279	0.0353239	0	0	0	0	0	0
Staphylococcus	Cluster1	0.00409794	0.0246164	0	0	0	0	0	0	0	0.01168	0	0	0.017764	0.0241934	0.00707831	0	0	0	0	0.00842283	0.0101186	0	0.0189722	0	0	0.00446798	0.00496204	0	0	0	0	0	0.00485944	0.00461926	0	0.00863111	0	0	0.00557942	0	0	0.0789594	0	0	0.0124476	0	0	0.0462139
Stenotrophomonas	Cluster3	0.00409794	0.00410273	0	0	0	0	0	0	0	0	0.00471509	0	0.022205	0	0.00707831	0.0040808	0	0	0	0.00631712	0.00809487	0.00488759	0	0	0	0	0	0	0	0	0	0	0	0	0	0.00431555	0	0	0	0	0	0.0768815	0	0	0.00414921	0	0	0
Streptococcus	Cluster4	18.7112	11.9861	0.654008	3.55088	2.59957	7.34575	1.44156	3.62853	4.25576	1.88437	0.888795	0.0617436	3.35295	13.876	25.8783	1.20996	27.6373	1.6195	4.16856	14.841	4.40563	1.57136	10.7311	0.760491	3.07339	19.1676	0.77904	1.51536	0.295866	4.2087	2.48897	1.53317	0.570984	10.1139	4.18301	24.6936	1.54616	3.53217	2.39636	5.34096	1.61175	2.2545	1.7429	1.29103	15.8935	0.116719	7.45748	1.21774
Tannerella	Cluster4	0	0.436941	1.81435	2.1195	1.3761	1.03787	0.346529	0.0722696	0.0927687	3.26455	0	2.02766	8.37127	0.29252	0.0825803	3.7727	0.00699089	0.846436	0.105066	1.74352	0.803416	3.13294	0.476676	0.714953	0.0478721	0.212229	1.07924	0.0336748	0.366988	0.0733224	0.857101	2.37841	2.9594	0.0207867	0.661053	0.25246	0.864617	0.183192	0.265023	0.519138	0.235772	0.837385	1.86691	0.0979403	0.251027	0.979304	2.36165	2.77284
Treponema	Cluster4	0.104497	2.53344	8.70839	18.3898	6.98307	3.58443	4.42448	1.32494	0.109003	14.3313	0.00707264	8.97506	7.73176	2.23899	0.707831	8.42685	0.00466059	19.6436	0.658791	16.6709	10.2117	11.0264	0.917779	14.5723	4.10982	3.62576	7.84747	1.02708	5.81776	0.178907	16.4158	1.62116	4.98579	0.113172	10.7826	5.1873	7.75288	0.449393	2.89293	5.42308	3.95207	26.3039	7.11169	2.05081	3.32974	12.8704	3.21447	4.87788
Unclassified	Cluster6	1.04907	3.76426	5.51336	7.21444	9.87598	13.8773	9.25371	4.86013	17.0207	8.11563	4.34024	11.0571	13.9847	5.41272	2.53875	8.95532	2.67751	3.93082	9.58371	5.87071	9.81301	10.391	3.581	12.4115	9.23931	2.58026	6.64665	10.1614	14.5572	4.86861	10.1839	2.69838	23.6849	1.44352	6.60778	2.76627	4.43337	6.26574	5.24745	7.27966	2.12967	19.2515	8.28511	5.06915	3.84424	10.798	5.15674	20.1146
Variovorax	Cluster3	0	0	0	0	0	0	0	0	0	0	0	0	0	0	0	0	0	0	0	0	0	0	0	0	0	0	0	0	0	0	0	0	0	0	0	0	0	0	0	0	0	0.0207788	0	0	0	0	0	0
Veillonella	Cluster6	8.67329	1.47493	0	0.575429	4.45266	2.08615	2.78055	1.65317	0.0394267	0.0798131	0.301766	0.0790319	3.9658	1.35263	3.76566	0.0999796	2.09028	4.08543	5.34984	0.151611	0.461408	1.52737	22.75	0.334707	0.91675	2.18707	3.78852	11.3035	1.68701	12.0337	0.149887	3.17299	0.874699	0.411114	4.45731	1.10047	7.0603	18.2505	4.66998	6.6432	0.0657068	0.473756	0.238817	2.38915	32.7725	0.170809	5.67452	3.51457
Veillonellaceae	Cluster5	0.204897	0.28514	0.850914	1.19881	0.0238493	1.94309	0.937015	4.58912	0.00695765	0.0447732	0	0.167943	0.0488509	0.156157	0.0306727	0.51214	0.00466059	0	0.89448	0.0210571	0.178087	0.234604	0	0.739999	0.023936	0.165315	0.0521014	0.120668	0.605957	0.299155	0.0654436	0.0133319	2.37627	0.00461926	1.30565	0.05826	0	0.429357	0.622106	0.824168	0	0.301292	0.319188	1.63531	0.0684619	3.67808	0.131203	1.64291
[truncated: 13 more columns]
