# Supplementary material for: Microbiota in Gingival Crevicular Fluid Before and After Mechanical Debridement With Antimicrobial Photodynamic Therapy in Peri-Implantitis
Source: Front Cell Infect Microbiol. 2022 Jan 7;11:777627. doi: 10.3389/fcimb.2021.777627 (PMC8791307; doi:10.3389/fcimb.2021.777627)
Supplement: Supplementary Table S3 — Genera with statistic significant between pre-treatment and 180 days after treatment. [file Table_3.xlsx]

## Sheet: Sheet2
Genus	fdr (q-value)	S10	S11	S12	S13	S17	S23	S24	S46	S51	S61	S86	S105	S106	S107	S108	S109	S111	S112	S114	S115
Brevundimonas	0.0244371	0.0163918	0.145647	0	0	0	0.0156071	0.047128	0.00602246	0	0	0	0.0094594	0.00891147	0	0	0	0.0980767	0.114473	0	0
Desulfobulbus	0.0244371	0	0	0.0140647	0.0671334	0	0.0780356	0.00554447	0.0210786	0	0	0	0	0	0	0.0445405	0	0.00956846	0	0	0
Kocuria	0.013168	0	0.0143596	0	0	0	0	0	0	0	0.00583998	0	0	0.0066836	0.0699272	0	0	0	0	0	0
Parvimonas	0.0177314	0.0532732	0.299499	0.302391	0.345258	1.20916	1.01186	0.424152	0.557078	0.262072	3.89916	0	3.12397	0.0311901	0.514171	0.340734	1.59427	1.30131	0.147179	0.0156761	1.3869
Lactobacillus	p-value<0.05	0	0.0738492	0	0	0	0	0	0	0	0.00583998	0	0.0094594	0.345319	0.590268	0.420907	0.405814	0.107645	0.455165	0.194831	0.348456
Pedobacter	p-value<0.05	0	0.0307705	0	0	0	0	0	0	0	0	0	0.030743	0.0178229	0.0617005	0.00445405	0.0703963	0.0358817	0.0763151	0.0291127	0.0299995
Bulleidia	p-value<0.05	0	0.0369246	0.182841	0.0239762	0	0.0494225	0.00554447	0	0	0.00973331	0	0.120607	0.142583	0.156308	0.202659	0.513479	0.279878	0.215318	0.0940565	0.143075
Centipeda	p-value<0.05	0	0	0	0	0	0	0	0	0.00695765	0.0506132	0	0.0094594	0.0401016	0.0349636	0.0111351	0.213259	0.00478423	0.0136277	0.0492677	0.0507684
Desulfovibrio	p-value<0.05	0.00409794	0	0.021097	0.431572	0	0.0104047	0	0	0.0115961	0	0	0.0118242	0.356459	0.333183	6.75456	0.0455505	0.631519	1.47724	0.32024	0.191536
Ochrobactrum	p-value<0.05	0.0245876	0.10462	0	0	0.00476985	0	0	0	0	0	0	0.0094594	0.0267344	0.573814	0.00890809	0.233964	0.0239212	0.00545108	0.0313522	0.0438455
Staphylococcus	p-value<0.05	0.00409794	0.0246164	0	0	0	0	0	0	0	0.01168	0	0	0.0222787	0.629345	0.00445405	0.0807487	0.00478423	0.00545108	0.0268733	0.0230766
Microbacterium	p-value<0.05	0	0	0	0	0	0	0	0	0	0	0	0.106418	0.0646081	1.04068	0.0378594	0.0600439	0	0	0	0
Serratia	p-value<0.05	0.0184407	0.038976	0	0	0	0	0	0	0	0	0	0	0.0133672	0.429847	0	0.0496915	0.00956846	0.00545108	0.0246339	0.0138459
Ruminococcaceae	p-value<0.05	0	0.0492328	0	0	0	0	0	0.0120449	0.00463843	0	0	0.0212836	0.0490131	0	0	0.00414096	0.0263133	0.144454	0.0179155	0.0484608
Delftia	p-value<0.05	0.0163918	0.0266678	0	0.00719286	0.00476985	0	0	0	0	0	0	0.0141891	0.00891147	0.154251	0	0.0579734	0.021529	0	0.0134366	0.0184613
Brevundimonas	p-value<0.05	0.0163918	0.145647	0	0	0	0.0156071	0.047128	0.00602246	0	0	0	0.0094594	0.00891147	0	0	0	0.0980767	0.114473	0	0
Caulobacter	p-value<0.05	0	0.0143596	0	0	0	0	0	0	0	0	0	0	0	0	0	0.00828192	0	0	0	0
Desulfobulbus	p-value<0.05	0	0	0.0140647	0.0671334	0	0.0780356	0.00554447	0.0210786	0	0	0	0	0	0	0.0445405	0	0.00956846	0	0	0
Kocuria	p-value<0.05	0	0.0143596	0	0	0	0	0	0	0	0.00583998	0	0	0.0066836	0.0699272	0	0	0	0	0	0
Novosphingobium	p-value<0.05	0	0.0369246	0	0	0	0	0	0	0	0	0	0	0	0	0	0	0	0	0	0
Parvimonas	p-value<0.05	0.0532732	0.299499	0.302391	0.345258	1.20916	1.01186	0.424152	0.557078	0.262072	3.89916	0	3.12397	0.0311901	0.514171	0.340734	1.59427	1.30131	0.147179	0.0156761	1.3869
