# Supplementary material for: Microbiota in Gingival Crevicular Fluid Before and After Mechanical Debridement With Antimicrobial Photodynamic Therapy in Peri-Implantitis
Source: Front Cell Infect Microbiol. 2022 Jan 7;11:777627. doi: 10.3389/fcimb.2021.777627 (PMC8791307; doi:10.3389/fcimb.2021.777627)
Supplement: Supplementary Table S4 — The significant difference pathways in the KEGG level 2 between different time points. [file Table_4.xlsx]

## Sheet: Sheet1
KEGG pathway level2	p-value	Group
Infectious.Diseases	0.00794974	Day0-Day7
Signal.Transduction	0.0100931	Day0-Day7
Xenobiotics.Biodegradation.and.Metabolism	0.0100931	Day0-Day7
Folding.Sorting.and.Degradation	0.0158711	Day0-Day7
Metabolism.of.Terpenoids.and.Polyketides	0.0294798	Day0-Day7
Endocrine.System	0.0357001	Day0-Day7
Lipid.Metabolism	0.0429637	Day0-Day7
Infectious.Diseases	0.0158711	Day0-Day14
Infectious.Diseases	0.00663423	Day0-Day30
Metabolism.of.Terpenoids.and.Polyketides	0.0280651	Day0-Day30
Nucleotide.Metabolism	0.0399755	Day0-Day30
Transport.and.Catabolism	0.0399755	Day0-Day30
Infectious.Diseases	0.0124673	Day0-Day180
Amino.Acid.Metabolism	0.0464515	Day0-Day180
