# Supplementary material for: Microbiota in Gingival Crevicular Fluid Before and After Mechanical Debridement With Antimicrobial Photodynamic Therapy in Peri-Implantitis
Source: Front Cell Infect Microbiol. 2022 Jan 7;11:777627. doi: 10.3389/fcimb.2021.777627 (PMC8791307; doi:10.3389/fcimb.2021.777627)
Supplement: Supplementary Table S5 — The significant difference pathways in the KEGG level 3 between different time points. [file Table_5.xlsx]

## Sheet: Sheet1
KEGG pathway level3	p-value	Group
Pantothenate.and.CoA.biosynthesis	0.00478572	Day0-Day7
Two.component.system	0.0100931	Day0-Day7
Vibrio.cholerae.pathogenic.cycle	0.0124715	Day0-Day7
Biosynthesis.of.ansamycins	0.0158711	Day0-Day7
Biosynthesis.of.unsaturated.fatty.acids	0.0158711	Day0-Day7
Lysine.biosynthesis	0.0158711	Day0-Day7
Isoflavonoid.biosynthesis	0.0209624	Day0-Day7
African.trypanosomiasis	0.0216419	Day0-Day7
Chagas.disease..American.trypanosomiasis.	0.0247655	Day0-Day7
Glycerophospholipid.metabolism	0.0294798	Day0-Day7
Tropane.piperidine.and.pyridine.alkaloid.biosynthesis	0.0294798	Day0-Day7
Insulin.signaling.pathway	0.0357001	Day0-Day7
One.carbon.pool.by.folate	0.0357001	Day0-Day7
ABC.transporters	0.0429637	Day0-Day7
Ribosome.biogenesis.in.eukaryotes	0.0429637	Day0-Day7
Sulfur.relay.system	0.0429637	Day0-Day7
beta.Lactam.resistance	0.0464184	Day0-Day7
African.trypanosomiasis	0.00882074	Day0-Day14
Chagas.disease..American.trypanosomiasis.	0.00913008	Day0-Day14
Lipopolysaccharide.biosynthesis	0.0127184	Day0-Day14
Staphylococcus.aureus.infection	0.0241554	Day0-Day14
Tropane.piperidine.and.pyridine.alkaloid.biosynthesis	0.0294798	Day0-Day14
Pantothenate.and.CoA.biosynthesis	0.0357001	Day0-Day14
Protein.export	0.0103823	Day0-Day30
Polycyclic.aromatic.hydrocarbon.degradation	0.0112229	Day0-Day30
RNA.transport	0.0157691	Day0-Day30
beta.Alanine.metabolism	0.0179516	Day0-Day30
Purine.metabolism	0.0192308	Day0-Day30
Non.homologous.end.joining	0.0233077	Day0-Day30
Tropane.piperidine.and.pyridine.alkaloid.biosynthesis	0.0233077	Day0-Day30
DNA.replication	0.0335964	Day0-Day30
Bacterial.invasion.of.epithelial.cells	0.0399755	Day0-Day30
Biosynthesis.of.ansamycins	0.0399755	Day0-Day30
Peroxisome	0.0399755	Day0-Day30
RNA.degradation	0.0399755	Day0-Day30
Synthesis.and.degradation.of.ketone.bodies	0.0473072	Day0-Day30
Spliceosome	0.0493866	Day0-Day30
Spliceosome	0.00693124	Day0-Day90
Peroxisome	0.0294798	Day0-Day90
Glycolysis...Gluconeogenesis	0.0429637	Day0-Day90
Non.homologous.end.joining	0.0429637	Day0-Day90
Polycyclic.aromatic.hydrocarbon.degradation	0.0464184	Day0-Day90
Arginine.and.proline.metabolism	0.0250536	Day0-Day180

## Sheet: Sheet2
level1	level2	level3	Day0	Day180	Day180.1	Day180.2	Day180.3	Day180.4	Day0.1	Day180.5	Day180.6	Day180.7	Day180.8	Day0.2	Day0.3	Day14	Day14.1	Day0.4	Day7	Day7.1	Day7.2	Day7.3	Day0.5	Day0.6	Day7.4	Day14.2	Day14.3	Day14.4	Day14.5	Day14.6	Day14.7	Day30	Day30.1	Day30.2	Day30.3	Day30.4	Day0.7	Day7.5	Day7.6	Day14.8	Day0.8	Day30.5	Day30.6	Day30.7	Day30.8	Day7.7	Day0.9	Day30.9	Day7.8
Cellular Processes	Transport and Catabolism	Peroxisome	0.293647	0.284291	0.267125	0.308642	0.3059	0.306571	0.311125	0.299248	0.288579	0.296535	0.268527	0.301921	0.265899	0.294446	0.296797	0.292508	0.237013	0.251373	0.259496	0.297775	0.298784	0.295561	0.248038	0.273325	0.255936	0.313966	0.281536	0.275865	0.318454	0.310307	0.306755	0.284619	0.282872	0.237437	0.312205	0.315444	0.314381	0.281633	0.304825	0.245014	0.300296	0.259971	0.26552	0.302827	0.295776	0.274173	0.267992
Environmental Information Processing	Membrane Transport	ABC transporters	0.659509	0.588967	0.93391	0.889097	0.665329	0.503474	0.851186	0.66816	0.916993	0.641467	0.719135	0.720924	0.672395	0.574755	1.05339	0.713687	0.724664	0.71865	0.607996	0.698434	0.962754	0.712807	0.613946	0.724866	0.781065	0.889544	0.560111	0.607993	0.7646	0.866069	0.7771	0.839512	0.823176	0.724822	0.781171	0.557645	0.706207	0.816934	0.614117	0.806142	0.664406	0.848937	0.79912	0.547822	0.91962	0.578947	0.698289
Environmental Information Processing	Signal Transduction	Two-component system	0.255366	0.227073	0.274376	0.312781	0.263993	0.261674	0.386656	0.265327	0.254342	0.278933	0.327056	0.255955	0.268287	0.235976	0.275777	0.295838	0.342484	0.275655	0.246556	0.21288	0.297891	0.290496	0.23439	0.248207	0.339571	0.275746	0.199128	0.290441	0.252141	0.276851	0.34197	0.257385	0.268522	0.294877	0.23798	0.253031	0.252901	0.236866	0.260289	0.341398	0.25526	0.372077	0.39639	0.229917	0.356103	0.270511	0.240774
Genetic Information Processing	Folding Sorting and Degradation	Protein export	1.64917	1.64296	1.72455	1.666	1.78395	1.74167	1.58327	1.71291	1.71082	1.68939	1.64022	1.70862	1.63664	1.62198	1.72565	1.65013	1.6114	1.64831	1.62214	1.68798	1.72312	1.70753	1.6686	1.68503	1.60744	1.68397	1.64485	1.63351	1.64631	1.6473	1.62467	1.60736	1.66904	1.60197	1.69256	1.7014	1.66211	1.71755	1.65952	1.5546	1.66118	1.60979	1.47067	1.68114	1.74967	1.67874	1.6617
Genetic Information Processing	Folding Sorting and Degradation	RNA degradation	0.690352	0.678885	0.650064	0.680824	0.696537	0.723432	0.655452	0.687185	0.670064	0.690912	0.687407	0.665993	0.660488	0.690877	0.694418	0.665477	0.641134	0.640591	0.639772	0.706199	0.709718	0.718768	0.666648	0.692053	0.633801	0.679533	0.656014	0.679105	0.676605	0.694559	0.664651	0.679408	0.685502	0.621184	0.708019	0.703615	0.701042	0.683722	0.684393	0.613534	0.680032	0.624861	0.605883	0.692996	0.697964	0.67788	0.636465
Genetic Information Processing	Folding Sorting and Degradation	Sulfur relay system	0.876462	0.70915	1.24532	1.21821	1.14656	0.980199	1.14634	0.937219	1.22695	1.01884	0.954277	1.10607	0.988877	0.796892	1.31204	1.01762	0.891972	0.929602	0.801544	0.896924	1.34693	0.973838	0.845654	0.988631	0.880822	1.22455	0.83853	0.803585	1.02342	1.10855	1.13545	1.03243	1.01848	0.983987	1.02502	0.96179	0.999012	1.03565	0.776852	1.02642	0.916384	1.17932	0.950307	0.680889	1.22098	0.886536	1.07108
Genetic Information Processing	Replication and Repair	DNA replication	1.46964	1.43587	1.33236	1.39833	1.45425	1.53547	1.3205	1.40583	1.41107	1.45211	1.36557	1.43647	1.40262	1.46191	1.37745	1.38205	1.40723	1.38585	1.37268	1.43973	1.43587	1.44376	1.43744	1.4389	1.35919	1.3819	1.42831	1.40473	1.4388	1.36751	1.35145	1.35536	1.41092	1.37653	1.4503	1.4962	1.44975	1.41486	1.41988	1.31602	1.41941	1.3285	1.20974	1.48544	1.45088	1.44143	1.41293
Genetic Information Processing	Replication and Repair	Non-homologous end-joining	0.00043137	0.000958403	0.015855	0.00466569	7.59e-05	0.000317639	0.00220974	0.00271895	0.000615475	0.00929642	0.000954177	0.00176549	0.00121397	0.00825856	0.000149785	0.00152289	0.00197059	0.000291349	0.0003526	0.000646039	0.000382648	0.000771517	0.00207025	0.00288403	0.000936804	0.000830637	0.000708234	0.00255262	0.000324814	0.0117752	0.00314059	0.000442771	0.00267392	0.000641948	0.00164434	0.000512039	0.00152183	8.84e-05	0.00249629	0.027509	0.00379196	0.0119022	0.0660104	0.00100668	0.00231437	0.00189549	0.00505038
Genetic Information Processing	Transcription	Spliceosome	0	0	0	0.00729153	0	0	0.00890173	0.00154458	0	0.00779796	0.000762816	0.00365433	0.00218419	0	0	0.0126513	0	0	0	0	0	0.000283036	0.000257814	0.00345731	0	0	0.00274835	0.00124349	0.00678207	0	0.00496584	0.000780746	0	0	0.000769595	0.00907212	0.00321291	0	0.00108668	0.000390121	0	0	0.000200945	2.84e-05	0	0	0
Genetic Information Processing	Translation	Ribosome biogenesis in eukaryotes	0.0683446	0.0671487	0.0756543	0.0915437	0.0784963	0.098835	0.0876323	0.0666735	0.0768762	0.0908278	0.0662091	0.0793143	0.0724313	0.0832373	0.0852992	0.0849194	0.0659453	0.0719273	0.0656203	0.0777945	0.0980082	0.0743359	0.0692703	0.0755148	0.0626624	0.0794039	0.0742605	0.0676896	0.0839408	0.0870742	0.0852762	0.0669444	0.0812922	0.0662166	0.0764878	0.0921273	0.0796432	0.0806134	0.0665303	0.0637355	0.0721557	0.0653436	0.0630198	0.0658147	0.0753412	0.0793671	0.0663134
Genetic Information Processing	Translation	RNA transport	0.0505474	0.0525161	0.0293916	0.0527218	0.0492565	0.0443395	0.0485714	0.058679	0.0453018	0.0509138	0.0603631	0.048581	0.0500979	0.0496647	0.0453562	0.0590046	0.0514749	0.0417878	0.0438787	0.0457421	0.0593764	0.0603598	0.0451317	0.0458905	0.0523019	0.0504373	0.0403888	0.0598521	0.0538606	0.0575658	0.0483682	0.056863	0.0518161	0.0474506	0.0551818	0.062619	0.0594531	0.0445203	0.0583321	0.0462915	0.0500682	0.0471376	0.0467579	0.0588522	0.0670091	0.0433471	0.0427959
Human Diseases	Infectious Disease: bacterial	Bacterial invasion of epithelial cells	0.00105523	0.00115316	0.00126472	0.00245161	0.00840161	0.00304568	0.00791311	0.00165664	0.00239771	0.00487917	0.0224534	0.00710168	0.0076271	0.00142375	0.000520723	0.00773712	0.000499481	0.00115419	0.000725518	0.00374736	0.0046848	0.0196225	0.00223076	0.0056531	0.00478741	0.00711766	0.0019483	0.000414236	0.00271603	0.000834415	0.0061281	0.0286466	0.00121839	0.00147536	0.000913853	0.00326974	0.00190026	0.00167255	0.00102792	0.00132027	0.00353631	0.000539185	0.000880609	0.000105846	0.0148098	0.000844946	0.00810407
Human Diseases	Infectious Disease: parasitic	African trypanosomiasis	0	0.0144658	0.0147787	0.0145833	0	0	0.0155704	0.0221622	0	0.0174668	0	0.0328365	0	0.00669387	0	0.0222252	0	0	0	0	0	0.0122496	0	0	0	0	0	0	0	0	0.0153686	0.0127344	0	0.0079113	0	0	0	0	0.0109752	0.009856	0.0125302	0.00609898	0.0167606	0	0.0204477	0.00430135	0.017804
Human Diseases	Infectious Disease: parasitic	Chagas disease (American trypanosomiasis)	0.00129922	0	0	0	0.0218774	0.00623238	0	0	0.0024428	0	0.00443014	0	0.00339739	0	0.00180182	0	0.0024537	0.00182043	0.00141216	0.00319111	0.00680553	0	0.001278	0.00527094	0.00256991	0.00893637	0.00323958	0.0128352	0.00808671	0.00361471	0	0	0.00488069	0	0.00156102	0.0153068	0.00278473	0.00212665	0	0	0	0	0	0.0050537	0	0	0
Human Diseases	Infectious Diseases	Staphylococcus aureus infection	0.0143232	0.0125035	0.0317123	0.0573783	0.0138743	0.0113574	0.0618298	0.0143918	0.0233182	0.0150771	0.00744004	0.0196955	0.0603266	0.00551199	0.0102699	0.0416326	0.0115595	0.0165296	0.0217986	0.0090329	0.0805908	0.0115695	0.0235623	0.020232	0.0112937	0.00931977	0.0106713	0.00999886	0.0413464	0.00954298	0.0433552	0.00574069	0.0227877	0.0409795	0.01645	0.024337	0.0136641	0.0328023	0.00842549	0.0241139	0.0142158	0.0128234	0.0173461	0.00231273	0.0646163	0.0128709	0.0313178
Human Diseases	Infectious Diseases	Vibrio cholerae pathogenic cycle	0	0	0.124799	0.212259	0.211073	0	0.202198	0.205957	0	0.213863	0	0.211864	0.202187	0.244787	0	0.211565	0.218666	0	0	0	0.225438	0.219035	0	0.201878	0	0.229102	0	0.194941	0	0	0.212705	0.162396	0	0	0	0.208799	0	0	0.23236	0.211596	0.199453	0.227748	0.19324	0	0.253441	0	0.189546
Metabolism	Amino Acid Metabolism	Arginine and proline metabolism	0.586935	0.611099	0.670712	0.582346	0.590725	0.64354	0.634668	0.663459	0.588093	0.654745	0.636778	0.589426	0.583518	0.54615	0.608342	0.630092	0.63413	0.626334	0.665097	0.600328	0.555602	0.586617	0.618478	0.593543	0.663691	0.553742	0.583888	0.719893	0.540627	0.617639	0.60891	0.532317	0.61233	0.652147	0.588526	0.618605	0.585537	0.627923	0.641874	0.59717	0.629861	0.64406	0.688388	0.618456	0.537127	0.659362	0.595209
Metabolism	Amino Acid Metabolism	Lysine biosynthesis	1.38244	1.39193	1.53341	1.43419	1.49347	1.60561	1.45927	1.41615	1.44553	1.48694	1.4347	1.47317	1.38451	1.33974	1.47071	1.48461	1.43356	1.49931	1.55001	1.48507	1.46105	1.34453	1.49926	1.42932	1.47147	1.38554	1.44934	1.50425	1.35791	1.43015	1.43207	1.11364	1.43467	1.51055	1.39749	1.57854	1.41511	1.51144	1.39609	1.26958	1.46234	1.4194	1.35171	1.32137	1.24249	1.54195	1.48293
Metabolism	Biosynthesis of Other Secondary Metabolites	beta-Lactam resistance	0.0052883	0	0.0484139	0.0829356	0	0.0134199	0.0541001	0.0176162	0.012582	0.0141639	0.00931852	0.0135526	0.0265611	0.00646648	0.009507	0.0513809	0.0154947	0	0	0	0	0.0126193	0.00798805	0.0188636	0.0166439	0.011818	0	0.00647946	0.0550926	0.0056564	0.0389689	0.00460744	0	0	0	0.0329215	0	0.0591609	0.0113093	0.0345221	0	0.0170405	0.032891	0.013173	0.079961	0	0
Metabolism	Biosynthesis of Other Secondary Metabolites	Isoflavonoid biosynthesis	0	0	3.3e-05	0.00101095	0	0	0	9.49e-05	0	0	0	0	0	0	0	5.07e-05	0	0	0	0	0	3.14e-05	0	0	0	3.19e-05	0	0	0	0	4.65e-05	5.44e-05	0	0	0	0	0	0	3.45e-05	3.37e-05	3.17e-05	2.2e-05	0.000669439	0	0.000179795	0	0
Metabolism	Biosynthesis of Other Secondary Metabolites	Tropane piperidine and pyridine alkaloid biosynthesis	0.412316	0.450565	0.475087	0.41464	0.37112	0.545792	0.41058	0.417471	0.466522	0.518152	0.333288	0.418212	0.423691	0.3693	0.480203	0.429942	0.380338	0.497235	0.482807	0.493599	0.375942	0.304966	0.492464	0.408772	0.468727	0.436257	0.507398	0.462764	0.441565	0.445325	0.417565	0.256224	0.434994	0.481711	0.397568	0.437686	0.381519	0.529129	0.422201	0.43299	0.427965	0.446018	0.457989	0.379531	0.240825	0.514641	0.459092
Metabolism	Carbohydrate Metabolism	Glycolysis / Gluconeogenesis	1.02797	1.10003	1.08059	1.17984	1.25575	1.08477	1.18322	1.01751	1.06432	1.09037	1.07373	1.13335	1.14261	1.05275	1.04631	1.16946	1.03882	1.05055	1.11653	1.10998	1.23254	1.08471	1.14633	1.0275	1.07824	1.06938	1.09702	1.04051	1.189	1.10508	1.12016	1.03968	1.16867	1.14075	1.0514	1.18544	1.06611	1.10613	1.04455	1.10649	1.08507	1.02887	1.16246	1.05936	1.13497	1.08406	1.18545
Metabolism	Glycan Biosynthesis and Metabolism	Lipopolysaccharide biosynthesis	1.73162	1.7135	1.93886	1.71765	2.05227	2.30133	1.54295	1.65281	2.1185	2.06701	1.52404	1.76866	1.6231	2.05573	2.25912	1.75733	1.67335	2.00516	1.64495	2.12784	1.69274	1.63557	1.72189	1.96258	1.5209	2.06485	1.95332	1.77019	1.8005	2.06687	1.61448	1.76798	1.7526	1.37225	1.82984	2.03224	1.84452	2.10633	1.56176	1.39687	1.74318	1.39319	0.978415	1.6183	1.31956	1.95669	1.66769
Metabolism	Lipid Metabolism	Biosynthesis of unsaturated fatty acids	0.321143	0.307416	0.352448	0.464474	0.346975	0.433855	0.519353	0.338763	0.35689	0.424561	0.339535	0.339393	0.338521	0.36704	0.405618	0.446672	0.30811	0.339866	0.270218	0.324624	0.47506	0.369626	0.287983	0.341196	0.305524	0.426356	0.334139	0.314307	0.392239	0.416184	0.492177	0.330073	0.350712	0.303434	0.358043	0.417752	0.394753	0.358617	0.322769	0.393887	0.339882	0.400817	0.470939	0.301721	0.409797	0.336536	0.336227
Metabolism	Lipid Metabolism	Glycerophospholipid metabolism	0.590438	0.601019	0.618475	0.810464	0.717579	0.84711	0.705984	0.638526	0.757603	0.820295	0.616091	0.726193	0.66951	0.718084	0.80232	0.724215	0.615478	0.659593	0.573883	0.687913	0.877638	0.688251	0.601294	0.656506	0.608834	0.760617	0.701873	0.542285	0.761642	0.792087	0.702063	0.726256	0.714768	0.62795	0.678948	0.784055	0.688015	0.734869	0.616777	0.676285	0.611724	0.661092	0.577885	0.613457	0.772653	0.688464	0.668418
Metabolism	Lipid Metabolism	Synthesis and degradation of ketone bodies	0.282988	0.202157	0.526143	0.320042	0.438886	0.0908922	0.754308	0.227143	0.235521	0.280459	0.369948	0.293644	0.306026	0.234789	0.241258	0.387535	0.357186	0.185374	0.230052	0.251329	0.250178	0.323126	0.197598	0.278078	0.326754	0.313549	0.169199	0.340775	0.220929	0.300521	0.528007	0.497853	0.351179	0.410253	0.222543	0.173668	0.244962	0.253559	0.21217	0.695187	0.332445	0.66787	1.10374	0.209388	0.261353	0.187782	0.363712
Metabolism	Metabolism of Cofactors and Vitamins	One carbon pool by folate	2.09304	2.1522	1.82094	1.83343	1.9935	1.95342	1.76944	1.85645	1.89619	1.83791	2.04106	1.85303	1.95178	2.12756	1.84633	1.81683	2.06249	1.93426	2.03893	2.02498	1.82619	1.98736	2.10128	1.91669	1.9486	1.84338	1.97255	1.97936	1.87721	1.85724	1.83119	2.07707	1.83427	1.82835	2.00225	1.87796	2.00519	1.8882	2.00666	1.80137	1.92632	1.73155	1.68095	2.19842	1.80279	2.03177	1.86311
Metabolism	Metabolism of Cofactors and Vitamins	Pantothenate and CoA biosynthesis	1.75916	1.81312	1.9838	1.74561	1.74072	1.89775	1.73071	1.74645	1.83673	1.79108	1.76182	1.81129	1.76853	1.72298	1.89292	1.72931	1.7712	1.8403	1.85518	1.90236	1.76722	1.67533	1.83267	1.80153	1.84181	1.78652	1.94723	1.83717	1.633	1.7516	1.73527	1.46958	1.75758	1.85937	1.76403	1.80166	1.76968	1.94674	1.76923	1.55151	1.80461	1.72474	1.60548	1.78305	1.58802	1.90317	1.74475
Metabolism	Metabolism of Other Amino Acids	beta-Alanine metabolism	0	0	0.536529	0.434697	0	0.639978	0.540355	0.511139	0	0.601539	0	0.496053	0.50226	0.627449	0	0.508235	0	0.53717	0	0	0.337126	0	0	0.533814	0	0.457312	0.575927	0.5676	0.442012	0.51957	0.542585	0.539101	0.489376	0.465707	0	0.562014	0	0	0.519696	0.484699	0.550399	0.464957	0.60369	0	0.373708	0.614571	0.500044
Metabolism	Metabolism of Terpenoids and Polyketides	Biosynthesis of ansamycins	3.96526	4.10325	3.90285	3.09031	5.08155	3.17066	3.00307	3.48826	3.82994	3.21868	3.91102	4.02247	3.62685	2.95591	3.38682	3.01654	4.37813	3.71708	4.40809	3.61856	3.10362	3.56661	4.44492	3.78889	4.74323	3.44876	3.61476	4.38998	3.47872	3.02821	3.00018	3.68247	4.38231	5.2313	3.60567	3.38102	3.39654	3.25224	3.4118	4.02989	3.9148	3.95207	4.01331	3.63492	3.42717	3.69698	4.14764
Metabolism	Nucleotide Metabolism	Purine metabolism	1.02669	1.01157	0.981627	0.994596	0.991803	0.971788	0.935127	0.951609	1.02103	0.945099	0.965236	0.97633	0.98521	1.01564	1.02495	0.959019	0.980807	0.968992	0.987486	1.00779	1.03101	1.00236	1.02814	1.00821	0.955545	0.995638	0.970742	0.962838	0.992607	0.982838	0.951268	0.950561	0.98845	0.957778	1.04286	0.964175	1.02078	1.01126	0.979854	0.928505	0.983763	0.921731	0.878635	1.01639	1.01841	0.979605	0.968931
Metabolism	Xenobiotics Biodegradation and Metabolism	Polycyclic aromatic hydrocarbon degradation	0	0.000780636	0.0211323	0.00964462	0	0	0.00965782	0.00212199	0	0.0161451	0	0.00288129	0.00351286	0.0163949	0	0.00210903	0	0	0	0	0	0	0	0.00132927	0	0.000586824	0.00148566	0.000564081	0.003747	0.0243211	0.0135381	0	0.00754521	0.000305428	0	0.00209982	0	0	0.000670454	0.0227454	0.00729768	0.0116425	0.0522609	0	0	0.00346672	0.00582615
Organismal Systems	Endocrine System	Insulin signaling pathway	0.0851261	0.0867807	0.0734217	0.110335	0.113888	0.0873587	0.116023	0.0832672	0.0988546	0.0945535	0.0881443	0.112829	0.0978833	0.0928058	0.108492	0.119435	0.0807242	0.0995137	0.084831	0.0807465	0.117265	0.0969624	0.0921961	0.0806695	0.105236	0.113033	0.0898466	0.0647766	0.121466	0.108958	0.10346	0.0838916	0.0951467	0.0894607	0.0877157	0.106019	0.0902429	0.082266	0.0810598	0.0911184	0.0855119	0.104034	0.0975724	0.0707461	0.108587	0.0828773	0.112438
[truncated: 14 more columns]
